# Supplementary material for: Clinical and Serological Characteristics of Idiopathic Inflammatory Myopathies According to the Presence of Interstitial Lung Disease and Initial Evaluating Medical Specialty: A Single-Center Experience
Source: J Pers Med. 2026 Jun 8;16(6):311. doi: 10.3390/jpm16060311 (PMC13300778; doi:10.3390/jpm16060311)
Supplement: Supplementary file 1 [file jpm-16-00311-s001.zip]

Archive with 1 entries (1 files):
- jpm-4246233-supplementary.pdf
